# Supplementary material for: Application of Pattern Mining Methods to Assess Exposures to Multiple Airborne Chemical Agents in Two Large Occupational Exposure Databases from France
Source: Int J Environ Res Public Health. 2022 Feb 3;19(3):1746. doi: 10.3390/ijerph19031746 (PMC8835122; doi:10.3390/ijerph19031746)
Supplement: Supplementary file 1 [file ijerph-19-01746-s001.zip]

Archive with 1 entries (1 files):
- ijerph-1540532-supplementary.html
